# Supplementary material for: Surface radiation dose comparison of a dedicated extremity cone beam computed tomography (CBCT) device and a multidetector computed tomography (MDCT) machine in pediatric ankle and wrist phantoms
Source: PLoS One. 2017 Jun 1;12(6):e0178747. doi: 10.1371/journal.pone.0178747 (PMC5453596; doi:10.1371/journal.pone.0178747)
Supplement: S1 Dataset — (XLSX) [file pone.0178747.s001.xlsx]

## Sheet: Raw data - Dose measurements
DEVICE	DEVICE_ID	PROTOCOL	PHANTOM_ID	PROTOCOL_ID	EXPOSURE_ID	EXPOSURE_LEVEL	KVP	MA	ROT_TIME	MAS_EFF	CTDI_16	DLP	MEAS_ITERATION	EXPOSURE_DATE	TLD_LABEL_SITE1	TLD_LABEL_SITE2	TLD_LABEL_SITE3	TLD_LABEL_SITE4	TLD_LABEL_SITE5	TLD_LABEL_SITE6	EXPOSURES	TLD_TOTAL_MGY_SITE1	TLD_TOTAL_MGY_SITE2	TLD_TOTAL_MGY_SITE3	TLD_TOTAL_MGY_SITE4	TLD_TOTAL_MGY_SITE5	TLD_TOTAL_MGY_SITE6	TLD_SINGLE_MGY_SITE1	TLD_SINGLE_MGY_SITE2	TLD_SINGLE_MGY_SITE3	TLD_SINGLE_MGY_SITE4	TLD_SINGLE_MGY_SITE5	TLD_SINGLE_MGY_SITE6
Planmed Verity	0	Ankle high	0	0	1	1	92	8	6	48	4	51.6	1	2015-12-14	A1/2	A3/4	A5/6	A7/8	A9/10	B1/2	10.3	74.57	62.66	54.78	56.65	68.66	72.57	7.23981	6.0835	5.31845	5.5	6.66602	7.04563
Planmed Verity	0	Ankle high	0	0	1	1	92	8	6	48	4	51.6	2	2015-12-15	B3/4	B5/6	B7/8	B9/10	C1/2	C3/4	10.2	87.08	91.98	56.07	53.52	57.18		8.53725	9.01765	5.49706	5.24706	5.60588
Planmed Verity	0	Ankle high	0	0	1	1	92	8	6	48	4	51.6	3	2015-12-16	A1/2	A3/4	A5/6	A7/8	A9/10	B1/2	10	72.38	62.36	50.37	50.43	62.33	68.87	7.238	6.236	5.037	5.043	6.233	6.887
Planmed Verity	0	Ankle medium	0	0	2	2	84	6	6	36	2.1	26.9	1	2015-12-15	A1/2	A3/4	A5/6	A7/8	B1/2	B3/4	10.6	41.69	35.45	30.17	28.89	30.97	41.15	3.93302	3.34434	2.84623	2.72547	2.9217	3.88208
Planmed Verity	0	Ankle medium	0	0	2	2	84	6	6	36	2.1	26.9	2	2015-12-15	B5/6	B7/8	B9/10	D1/2	D3/4	D5/6	10.2	50	29.79	25.67	28.1	34.56	39.83	4.90196	2.92059	2.51667	2.7549	3.38824	3.9049
Planmed Verity	0	Ankle medium	0	0	2	2	84	6	6	36	2.1	26.9	3	2015-12-16	B3/4	B5/6	B7/8	B9/10	C1/2	C3/4	10	40.21	40.13	24.13	25.48	28.61	49.78	4.021	4.013	2.413	2.548	2.861	4.978
Planmed Verity	0	Ankle low	0	0	3	3	80	4	6	24	1.1	14.5	1	2015-12-15	D7/8	D9/10	E1/2	E3/4	E5/6	E7/8	10.75	25.9	18.58	15.13	13.13	16.21	25.89	2.4093	1.72837	1.40744	1.2214	1.50791	2.40837
Planmed Verity	0	Ankle low	0	0	3	3	80	4	6	24	1.1	14.5	2	2015-12-15	G9/10	H1/2	H3/4	H5/6	H7/8	H9/10	10.2	23.12	20.49	17.28	13.81	16.05	21.73	2.26667	2.00882	1.69412	1.35392	1.57353	2.13039
Planmed Verity	0	Ankle low	0	0	3	3	80	4	6	24	1.1	14.5	3	2015-12-16	C5/6	C7/8	C9/10	D1/2	D3/4	D5/6	10	20.4	14.55	16.28	15.59	17.73	18.58	2.04	1.455	1.628	1.559	1.773	1.858
Toshiba Aquilion One	1	Ankle (routine) high	0	1	4	1	120	40	0.5	20	3.2	39.4	1	2016-01-21	F3/4	F5/6	F7/8	F9/10	G9/10	H1/2	10	66.36	58.51	50.27	54.24	54.97	62.53	6.636	5.851	5.027	5.424	5.497	6.253
Toshiba Aquilion One	1	Ankle (routine) high	0	1	4	1	120	40	0.5	20	3.2	39.4	2	2016-01-25	A1/2	A3/4	A5/6	A7/8	A9/10	B3/4	10	61.85	55.8	54.1	60.05	64.75	62.34	6.185	5.58	5.41	6.005	6.475	6.234
Toshiba Aquilion One	1	Ankle (routine) high	0	1	4	1	120	40	0.5	20	3.2	39.4	3	2016-01-25	B5/6	B7/8	B9/10	C1/2	C3/4	C5/6	10	71.25	51.91	52.86	50.79	62.64	65.46	7.125	5.191	5.286	5.079	6.264	6.546
Toshiba Aquilion One	1	Ankle (routine) medium	0	1	5	2	120	30	0.5	15	2.5	29.5	1	2016-01-25	C7/8	C9/10	D1/2	D3/4	D5/6	D7/8	10	36.75	47.29	47.36	44.4	41.26	49.84	3.675	4.729	4.736	4.44	4.126	4.984
Toshiba Aquilion One	1	Ankle (routine) medium	0	1	5	2	120	30	0.5	15	2.5	29.5	2	2016-01-25	D9/10	E1/2	E3/4	E5/6	E9/10	F1/2	10	44.13	45.14	40.67	41.98	45.83	47.11	4.413	4.514	4.067	4.198	4.583	4.711
Toshiba Aquilion One	1	Ankle (routine) medium	0	1	5	2	120	30	0.5	15	2.5	29.5	3	2016-01-25	F3/4	F5/6	F7/8	F9/10	G9/10	H1/2	10	48.85	42.47	40.06	44.11	44.3	50.42	4.885	4.247	4.006	4.411	4.43	5.042
Toshiba Aquilion One	1	Ankle (routine) low	0	1	6	3	100	30	0.5	15	1.6	20.3	1	2016-01-28	A1/2	A3/4	A5/6	A7/8	A9/10	B3/4	10	31.82	33.83	28.87	29.14	29.23	24.05	3.182	3.383	2.887	2.914	2.923	2.405
Toshiba Aquilion One	1	Ankle (routine) low	0	1	6	3	100	30	0.5	15	1.6	20.3	2	2016-01-28	B5/6	B7/8	B9/10	C1/2	C3/4	C5/6	10	35.67	27.37	27.64	25.89	31.7	31.23	3.567	2.737	2.764	2.589	3.17	3.123
Toshiba Aquilion One	1	Ankle (routine) low	0	1	6	3	100	30	0.5	15	1.6	20.3	3	2016-01-28	C7/8	C9/10	D1/2	D3/4	D5/6	D7/8	10	29.12	37.69	29.78	26.92	26.87	33.86	2.912	3.769	2.978	2.692	2.687	3.386
Toshiba Aquilion One	1	Ankle (CTDI equivalent) high	0	2	7	1	120	30	0.75	22.5	4	47.8	1	2016-01-15	F1/2	F3/4	F5/6	F7/8	F9/10	G9/10	10	57.605	63.385	51.97	49.275	54.685	58.855	5.7605	6.3385	5.197	4.9275	5.4685	5.8855
Toshiba Aquilion One	1	Ankle (CTDI equivalent) high	0	2	7	1	120	30	0.75	22.5	4	47.8	2	2016-01-19	A1/2	A3/4	A5/6	A7/8	A9/10	B3/4	10	38.8	36.435	33.185	35.99	41.495		3.88	3.6435	3.3185	3.599	4.1495
Toshiba Aquilion One	1	Ankle (CTDI equivalent) high	0	2	7	1	120	30	0.75	22.5	4	47.8	3	2016-01-19	F3/4	F5/6	F7/8	F9/10	G9/10	H1/2	10	71.75	57.655	50.795	52.385	55.855	69.05	7.175	5.7655	5.0795	5.2385	5.5855	6.905
Toshiba Aquilion One	1	Ankle (CTDI equivalent) medium	0	2	8	2	100	50	0.375	18.75	2.1	25.3	1	2016-01-19	C7/8	C9/10	D1/2	D3/4	D5/6	D7/8	10	29.7	37.005	33.8	28.055	27.19	38.895	2.97	3.7005	3.38	2.8055	2.719	3.8895
Toshiba Aquilion One	1	Ankle (CTDI equivalent) medium	0	2	8	2	100	50	0.375	18.75	2.1	25.3	2	2016-01-19	D9/10	E1/2	E3/4	E5/6	E9/10	F1/2	10	35.165	35.125	28.74	26.23	32.445	35.27	3.5165	3.5125	2.874	2.623	3.2445	3.527
Toshiba Aquilion One	1	Ankle (CTDI equivalent) medium	0	2	8	2	100	50	0.375	18.75	2.1	25.3	3	2016-01-21	A1/2	A3/4	A5/6	A7/8	A9/10	B3/4	10	36.995	34.225	34.045	36.8	39.435	36.2	3.6995	3.4225	3.4045	3.68	3.9435	3.62
Toshiba Aquilion One	1	Ankle (CTDI equivalent) low	0	2	9	3	80	20	1	20	1.1	13.5	1	2016-01-21	B5/6	B7/8	B9/10	C1/2	C3/4	C5/6	10	27.655	20.765	18.435	18.11	22.8	23.485	2.7655	2.0765	1.8435	1.811	2.28	2.3485
Toshiba Aquilion One	1	Ankle (CTDI equivalent) low	0	2	9	3	80	20	1	20	1.1	13.5	2	2016-01-21	C7/8	C9/10	D1/2	D3/4	D5/6	D7/8	10	19.675	26.475	21.46	19.19	18.47	22.935	1.9675	2.6475	2.146	1.919	1.847	2.2935
Toshiba Aquilion One	1	Ankle (CTDI equivalent) low	0	2	9	3	80	20	1	20	1.1	13.5	3	2016-01-21	D9/10	E1/2	E3/4	E5/6	E9/10	F1/10	10	23.66	26.01	18.845	18.03	21.255	21.455	2.366	2.601	1.8845	1.803	2.1255	2.1455
Planmed Verity	0	Wrist high	1	0	1	1	88	6	6	36	2.5	32.5	1	2015-12-15	J1/2	J3/4	K1/2	K9/10	L1/2	L3/4	10.1	51.73	39.3	34.28	35.1	45.01	47.43	5.12178	3.89109	3.39406	3.47525	4.45644	4.69604
Planmed Verity	0	Wrist high	1	0	1	1	88	6	6	36	2.5	32.5	2	2015-12-17	A1/2	A3/4	A5/6	A7/8	A9/10	B1/2	10.55	38.38	29.66	18.64	19.5	36.46	37.24	3.63791	2.81137	1.76682	1.84834	3.45592	3.52986
Planmed Verity	0	Wrist high	1	0	1	1	88	6	6	36	2.5	32.5	3	2015-12-21	F1/2	F3/4	F5/6	F7/8	F9/10	G9/10	10.65	47.68	46.34	34.77	31.3	41.01	49.29	4.477	4.35117	3.26479	2.93897	3.8507	4.62817
Planmed Verity	0	Wrist medium	1	0	2	2	84	4	6	24	1.4	18	1	2015-12-16	D7/8	D9/10	E1/2	E3/4	E5/6	E7/8	10	27.01	18.82	18.35	15.64	20.28	23.21	2.701	1.882	1.835	1.564	2.028	2.321
Planmed Verity	0	Wrist medium	1	0	2	2	84	4	6	24	1.4	18	2	2015-12-21	A1/2	A3/4	A5/6	A7/8	A9/10	B1/2	10.55	24.86	21.66	18.76	19.91	24.75	24.34	2.3564	2.05308	1.7782	1.8872	2.34597	2.30711
Planmed Verity	0	Wrist medium	1	0	2	2	84	4	6	24	1.4	18	3	2015-12-21	D7/8	D9/10	E1/2	E3/4	E5/6	E9/10	10.55	29.32	21.42	20.36	17.62	22.11	27.14	2.77915	2.03033	1.92986	1.67014	2.09573	2.57251
Planmed Verity	0	Wrist low	1	0	3	3	80	2	6	12	0.6	7.2	1	2015-12-16	E9/10	F1/2	F3/4	F5/6	F7/8	F9/10	10	10.21	8.34	7.77	6.84	8.46	10.44	1.021	0.834	0.777	0.684	0.846	1.044
Planmed Verity	0	Wrist low	1	0	3	3	80	2	6	12	0.6	7.2	2	2015-12-21	B3/4	B5/6	B7/8	B9/10	C1/2	C3/4	10.2	10.56	10.96	7.21	7	7.92	13.43	1.03529	1.07451	0.706863	0.686275	0.776471	1.31667
Planmed Verity	0	Wrist low	1	0	3	3	80	2	6	12	0.6	7.2	3	2015-12-21	C5/6	C7/8	C9/10	D1/2	D3/4	D5/6	10.1	9.16	7.41	8.43	8.38	8.88	9.43	0.906931	0.733663	0.834653	0.829703	0.879208	0.933663
Toshiba Aquilion One	1	Wrist (routine) high	1	1	4	1	120	30	0.5	15	2.2	26.3	1	2016-01-28	D9/10	E1/2	E3/4	E5/6	E9/10	F1/2	10	44.57	48.69	42.05	38.75	42.65	40.96	4.457	4.869	4.205	3.875	4.265	4.096
Toshiba Aquilion One	1	Wrist (routine) high	1	1	4	1	120	30	0.5	15	2.2	26.3	2	2016-01-28	F3/4	F5/6	F7/8	F9/10	G9/10	H1/2	10	46.9	43.41	39.68	42.43	40.02	45.75	4.69	4.341	3.968	4.243	4.002	4.575
Toshiba Aquilion One	1	Wrist (routine) high	1	1	4	1	120	30	0.5	15	2.2	26.3	3	2016-02-02	A1/2	A3/4	A5/6	A7/8	A9/10	B3/4	10	46.2	49.91	46.28	45.36	45.15	37.04	4.62	4.991	4.628	4.536	4.515	3.704
Toshiba Aquilion One	1	Wrist (routine) medium	1	1	5	2	120	20	0.5	10	1.6	17.6	1	2016-02-02	B5/6	B7/8	B9/10	C1/2	C3/4	C5/6	10	35.53	29.66	30.32	26.72	29.83	29.8	3.553	2.966	3.032	2.672	2.983	2.98
Toshiba Aquilion One	1	Wrist (routine) medium	1	1	5	2	120	20	0.5	10	1.6	17.6	2	2016-02-02	C7/8	C9/10	D1/2	D3/4	D5/6	D7/8	10	25.84	35.37	33.65	28.46	25.93	30.27	2.584	3.537	3.365	2.846	2.593	3.027
Toshiba Aquilion One	1	Wrist (routine) medium	1	1	5	2	120	20	0.5	10	1.6	17.6	3	2016-02-02	D9/10	E1/2	E3/4	E5/6	E9/10	F1/2	10	30.72	35.07	30.24	26.76	28.32	28.85	3.072	3.507	3.024	2.676	2.832	2.885
Toshiba Aquilion One	1	Wrist (routine) low	1	1	6	3	100	30	0.5	15	1.4	16.7	1	2016-02-02	F3/4	F5/6	F7/8	F9/10	G9/10	H1/2	10	33.36	30.39	27.37	28.07	26.61	31.86	3.336	3.039	2.737	2.807	2.661	3.186
Toshiba Aquilion One	1	Wrist (routine) low	1	1	6	3	100	30	0.5	15	1.4	16.7	2	2016-02-04	A1/2	A3/4	A5/6	A7/8	A9/10	B3/4	10	29.48	27.34	26.08	29.13	32.04	27.1	2.948	2.734	2.608	2.913	3.204	2.71
Toshiba Aquilion One	1	Wrist (routine) low	1	1	6	3	100	30	0.5	15	1.4	16.7	3	2016-02-04	B5/6	B7/8	B9/10	C1/2	C3/4	C5/6	10	35.76	24.95	25.06	23.88	32.1	33.73	3.576	2.495	2.506	2.388	3.21	3.373
Toshiba Aquilion One	1	Wrist (CTDI equivalent) high	1	2	7	1	120	40	0.375	15	2.5	29.6	1	2016-01-14	A1/2	A3/4	A5/6	A7/8	A9/10	B1/2	10	38.825	38.61	37.65	40.06	42.885	38.635	3.8825	3.861	3.765	4.006	4.2885	3.8635
Toshiba Aquilion One	1	Wrist (CTDI equivalent) high	1	2	7	1	120	40	0.375	15	2.5	29.6	2	2016-01-14	B3/4	B5/6	B7/8	B9/10	C1/2	C3/4	10	40.145	46.81	33.84	35.16	36.215	45.17	4.0145	4.681	3.384	3.516	3.6215	4.517
Toshiba Aquilion One	1	Wrist (CTDI equivalent) high	1	2	7	1	120	40	0.375	15	2.5	29.6	3	2016-01-14	C5/6	C7/8	C9/10	D1/2	D3/4	D5/6	10	42.895	31.13	40.245	39.985	38.545	35.19	4.2895	3.113	4.0245	3.9985	3.8545	3.519
Toshiba Aquilion One	1	Wrist (CTDI equivalent) medium	1	2	8	2	100	20	0.625	12.5	1.4	17.4	1	2016-01-14	D7/8	D9/10	E1/2	E3/4	E5/6	E9/10	10	27.13	22.305	23.715	20.42	22.805	25.315	2.713	2.2305	2.3715	2.042	2.2805	2.5315
Toshiba Aquilion One	1	Wrist (CTDI equivalent) medium	1	2	8	2	100	20	0.625	12.5	1.4	17.4	2	2016-01-14	F1/2	F3/4	F5/6	F7/8	F9/10	G9/10	10	24.45	25.065	21.66	21.695	26.305	25	2.445	2.5065	2.166	2.1695	2.6305	2.5
Toshiba Aquilion One	1	Wrist (CTDI equivalent) medium	1	2	8	2	100	20	0.625	12.5	1.4	17.4	3	2016-01-15	A1/2	A3/4	A5/6	A7/8	A9/10	B1/2	10	25.665	25.39	24.395	24.9	26.86	21.145	2.5665	2.539	2.4395	2.49	2.686	2.1145
Toshiba Aquilion One	1	Wrist (CTDI equivalent) low	1	2	9	3	80	30	0.375	11.25	0.6	7.7	1	2016-01-15	B3/4	B5/6	B7/8	B9/10	C1/2	C3/4	10	12.99	15.155	11.44	11.715	11.87	14.43	1.299	1.5155	1.144	1.1715	1.187	1.443
Toshiba Aquilion One	1	Wrist (CTDI equivalent) low	1	2	9	3	80	30	0.375	11.25	0.6	7.7	2	2016-01-15	C5/6	C7/8	C9/10	D1/2	D3/4	D5/6	10	14.88	10.61	13.535	13.235	12.255	11.56	1.488	1.061	1.3535	1.3235	1.2255	1.156
Toshiba Aquilion One	1	Wrist (CTDI equivalent) low	1	2	9	3	80	30	0.375	11.25	0.6	7.7	3	2016-01-15	D7/8	D9/10	E1/2	E3/4	E5/6	E9/10	10	14.445	12.035	12.655	11.4	12.02	13.845	1.4445	1.2035	1.2655	1.14	1.202	1.3845
