# Supplementary material for: Surface radiation dose comparison of a dedicated extremity cone beam computed tomography (CBCT) device and a multidetector computed tomography (MDCT) machine in pediatric ankle and wrist phantoms
Source: PLoS One. 2017 Jun 1;12(6):e0178747. doi: 10.1371/journal.pone.0178747 (PMC5453596; doi:10.1371/journal.pone.0178747)
Supplement: S2 Dataset — (XLSX) [file pone.0178747.s002.xlsx]

## Sheet: Raw data - obj image quality
DEVICE	DEVICE_ID	PROTOCOL	PHANTOM_ID	PROTOCOL_ID	EXPOSURE_LEVEL	KVP	MA	ROT_TIME	MAS_EFF	CTDI_16	DLP	MEAS_CYCLE	CORTBONE_MAX	CORTBONE_MEAN	CORTBONE_SD	CORTBONE_NORMFACTOR	AIR_ROI_MEAN	AIR_ROI_SD	CANCELBONE_ROI_MEAN	CANCELBONE_ROI_SD	TISSUE_ROI_MEAN	TISSUE_ROI_SD	MEAN_NOISE	CNR	CNR_NORM	SNR_AIR	SNR_CANCELBONE	SNR_TISSUE	SNR_MEAN
Planmed Verity	0	Ankle high	0	1	1	92	8	6	48	4	51.6	1	2262	1173.5	686.015	0.33531	-1000	13.1	388.1	19.7	-85.9	16.9	16.5667	165.916	55.6333	76.3359	19.7005	5.08284	33.7064
Planmed Verity	0	Ankle high	0	1	1	92	8	6	48	4	51.6	2	2262	1173.5	686.015	0.33531	-1010.8	6.7	380.8	20.1	-75.4	18.8	15.2	326.015	109.316	150.866	18.9453	4.01064	57.9405
Planmed Verity	0	Ankle high	0	1	1	92	8	6	48	4	51.6	3	2262	1173.5	686.015	0.33531	-1014.93	5	391.3	19.2	-70.7	16.6	13.6	437.686	146.76	202.986	20.3802	4.25904	75.8751
Planmed Verity	0	Ankle high	0	1	1	92	8	6	48	4	51.6	4	2262	1173.5	686.015	0.33531	-1008.9	7.9	405.8	19.2	-71.4	17.3	14.8	276.253	92.6304	127.709	21.1354	4.12717	50.9905
Planmed Verity	0	Ankle high	0	1	1	92	8	6	48	4	51.6	5	2262	1173.5	686.015	0.33531	-1010.4	7.1	383.8	18.3	-71.7	17.8	14.4	307.592	103.138	142.31	20.9727	4.02809	55.7702
Planmed Verity	0	Ankle high	0	1	1	92	8	6	48	4	51.6	6	2262	1173.5	686.015	0.33531	-1014.4	5	263.2	21	-69.3	17.6	14.5333	437.58	146.725	202.88	12.5333	3.9375	73.1169
Planmed Verity	0	Ankle high	0	1	1	92	8	6	48	4	51.6	7	2262	1173.5	686.015	0.33531	-1011.2	7	256.3	19.8	-76.7	16.5	14.4333	312.1	104.65	144.457	12.9444	4.64848	54.0167
Planmed Verity	0	Ankle high	0	1	1	92	8	6	48	4	51.6	8	2262	1173.5	686.015	0.33531	-1003.6	9.6	380.4	20.5	-68.7	19	16.3667	226.781	76.042	104.542	18.5561	3.61579	42.2379
Planmed Verity	0	Ankle high	0	1	1	92	8	6	48	4	51.6	9	2262	1173.5	686.015	0.33531	-1008.4	9.1	377.4	19.2	-73.9	16.3	14.8667	239.769	80.397	110.813	19.6562	4.53374	45.0011
Planmed Verity	0	Ankle high	0	1	1	92	8	6	48	4	51.6	10	2262	1173.5	686.015	0.33531	-998.1	27.8	392.9	15	-81	19.1	20.6333	78.1151	26.1928	35.9029	26.1933	4.24084	22.1123
Planmed Verity	0	Ankle medium	0	2	2	84	6	6	36	2.1	26.9	1	2317	1214.28	709.659	0.343463	-999.4	12.8	406.5	25.9	-80.3	21.8	20.1667	172.944	59.3998	78.0781	15.695	3.68349	32.4855
Planmed Verity	0	Ankle medium	0	2	2	84	6	6	36	2.1	26.9	2	2317	1214.28	709.659	0.343463	-1007.1	9.52	400	26.7	-70.5	23.6	19.94	233.338	80.1431	105.788	14.9813	2.98729	41.2521
Planmed Verity	0	Ankle medium	0	2	2	84	6	6	36	2.1	26.9	3	2317	1214.28	709.659	0.343463	-1011.2	7.9	409.4	26.1	-69.7	22.5	18.8333	281.707	96.7557	128	15.6858	3.09778	48.9279
Planmed Verity	0	Ankle medium	0	2	2	84	6	6	36	2.1	26.9	4	2317	1214.28	709.659	0.343463	-1004.1	10.1	427.3	26.6	-64.8	22.6	19.7667	219.642	75.4388	99.4158	16.0639	2.86726	39.449
Planmed Verity	0	Ankle medium	0	2	2	84	6	6	36	2.1	26.9	5	2317	1214.28	709.659	0.343463	-1005.2	10.2	401.1	25	-64.2	22.7	19.3	217.596	74.7362	98.549	16.044	2.82819	39.1404
Planmed Verity	0	Ankle medium	0	2	2	84	6	6	36	2.1	26.9	6	2317	1214.28	709.659	0.343463	-1009	8.6	276.7	26.4	-66.6	21.9	18.9667	258.521	88.7924	117.326	10.4811	3.0411	43.6159
Planmed Verity	0	Ankle medium	0	2	2	84	6	6	36	2.1	26.9	7	2317	1214.28	709.659	0.343463	-1006.8	10.1	269.2	25.6	-73.5	21.8	19.1667	219.909	75.5306	99.6832	10.5156	3.37156	37.8568
Planmed Verity	0	Ankle medium	0	2	2	84	6	6	36	2.1	26.9	8	2317	1214.28	709.659	0.343463	-995.9	13.5	399	24	-60	25	20.8333	163.717	56.2308	73.7704	16.625	2.4	30.9318
Planmed Verity	0	Ankle medium	0	2	2	84	6	6	36	2.1	26.9	9	2317	1214.28	709.659	0.343463	-1000.5	13.3	395.5	23.8	-70.5	22.1	19.7333	166.525	57.1951	75.2256	16.6176	3.19005	31.6778
Planmed Verity	0	Ankle medium	0	2	2	84	6	6	36	2.1	26.9	10	2317	1214.28	709.659	0.343463	-994.7	30.3	406.7	30.5	-72.9	24.2	28.3333	72.9037	25.0397	32.8284	13.3344	3.0124	16.3917
Planmed Verity	0	Ankle low	0	3	3	80	4	6	24	1.1	14.5	1	2324	1233.96	730.355	0.3445	-998.4	16.3	420.7	33.2	-70.5	31.6	27.0333	136.955	47.181	61.2515	12.6717	2.23101	25.3847
Planmed Verity	0	Ankle low	0	3	3	80	4	6	24	1.1	14.5	2	2324	1233.96	730.355	0.3445	-1001	14.5	417.2	38.4	-63.3	31.8	28.2333	154.135	53.0997	69.0345	10.8646	1.99057	27.2965
Planmed Verity	0	Ankle low	0	3	3	80	4	6	24	1.1	14.5	3	2324	1233.96	730.355	0.3445	-1005.5	13	422.6	33.6	-63.1	32.28	26.2933	172.266	59.3459	77.3462	12.5774	1.95477	30.6261
Planmed Verity	0	Ankle low	0	3	3	80	4	6	24	1.1	14.5	4	2324	1233.96	730.355	0.3445	-998.9	16	430.7	31	-58.9	30.7	25.9	139.554	48.0764	62.4312	13.8935	1.91857	26.0811
Planmed Verity	0	Ankle low	0	3	3	80	4	6	24	1.1	14.5	5	2324	1233.96	730.355	0.3445	-999.9	15.8	416.4	33.9	-56.5	32.8	27.5	141.384	48.7068	63.2848	12.2832	1.72256	25.7635
Planmed Verity	0	Ankle low	0	3	3	80	4	6	24	1.1	14.5	6	2324	1233.96	730.355	0.3445	-1003.2	13.8	288.6	34.9	-62.9	30.8	26.5	162.113	55.8481	72.6957	8.26934	2.04221	27.6691
Planmed Verity	0	Ankle low	0	3	3	80	4	6	24	1.1	14.5	7	2324	1233.96	730.355	0.3445	-1001.7	14.6	280.3	34.9	-69.9	30.1	26.5333	153.128	52.7525	68.6096	8.03152	2.32226	26.3211
Planmed Verity	0	Ankle low	0	3	3	80	4	6	24	1.1	14.5	8	2324	1233.96	730.355	0.3445	-989.1	18.1	417.4	35.4	-49.5	34.6	29.3667	122.821	42.312	54.6464	11.791	1.43064	22.6227
Planmed Verity	0	Ankle low	0	3	3	80	4	6	24	1.1	14.5	9	2324	1233.96	730.355	0.3445	-993.2	17.6	423.3	38.2	-66.4	30.4	28.7333	126.543	43.5943	56.4318	11.0812	2.18421	23.2324
Planmed Verity	0	Ankle low	0	3	3	80	4	6	24	1.1	14.5	10	2324	1233.96	730.355	0.3445	-992.1	34.8	428.2	34.6	-61.7	32.7	34.0333	63.9673	22.0368	28.5086	12.3757	1.88685	14.2571
Toshiba Aquilion One	1	Ankle (routine) high	0	4	1	120	40	0.5	20	3.2	39.4	1	3764	1997.63	1173.23	0.55796	-997.9	35.4	412.9	45.5	-40.3	43.6	41.5	84.6195	47.2143	28.1893	9.07473	0.924312	12.7294
Toshiba Aquilion One	1	Ankle (routine) high	0	4	1	120	40	0.5	20	3.2	39.4	2	3764	1997.63	1173.23	0.55796	-1002.1	41.3	426.5	59	-43.4	49.8	50.0333	72.6327	40.5262	24.2639	7.22881	0.871486	10.7881
Toshiba Aquilion One	1	Ankle (routine) high	0	4	1	120	40	0.5	20	3.2	39.4	3	3764	1997.63	1173.23	0.55796	-999.7	40	410.74	57.5	-31.3	47.8	48.4333	74.9333	41.8098	24.9925	7.1433	0.654812	10.9302
Toshiba Aquilion One	1	Ankle (routine) high	0	4	1	120	40	0.5	20	3.2	39.4	4	3764	1997.63	1173.23	0.55796	-1001.3	34.4	421.9	43.7	-40.4	46.2	41.4333	87.1782	48.642	29.1076	9.65446	0.874459	13.2122
Toshiba Aquilion One	1	Ankle (routine) high	0	4	1	120	40	0.5	20	3.2	39.4	5	3764	1997.63	1173.23	0.55796	-1002.8	39.4	424	47.6	-41	54	47	76.1531	42.4904	25.4518	8.90756	0.759259	11.7062
Toshiba Aquilion One	1	Ankle (routine) high	0	4	1	120	40	0.5	20	3.2	39.4	6	3764	1997.63	1173.23	0.55796	-998.4	41.2	331.2	52.3	-33.7	48.4	47.3	72.7192	40.5744	24.233	6.3327	0.696281	10.4207
Toshiba Aquilion One	1	Ankle (routine) high	0	4	1	120	40	0.5	20	3.2	39.4	7	3764	1997.63	1173.23	0.55796	-1001.5	42.2	333.4	56.2	-35.2	50.2	49.5333	71.0695	39.6539	23.7322	5.93238	0.701195	10.1219
Toshiba Aquilion One	1	Ankle (routine) high	0	4	1	120	40	0.5	20	3.2	39.4	8	3764	1997.63	1173.23	0.55796	-995.6	38.9	425.4	53.7	-44.1	47.5	46.7	76.9468	42.9333	25.5938	7.92179	0.928421	11.4813
Toshiba Aquilion One	1	Ankle (routine) high	0	4	1	120	40	0.5	20	3.2	39.4	9	3764	1997.63	1173.23	0.55796	-1000.6	35.1	421.2	53.6	-33.1	47.7	45.4667	85.4197	47.6608	28.5071	7.85821	0.69392	12.3531
Toshiba Aquilion One	1	Ankle (routine) high	0	4	1	120	40	0.5	20	3.2	39.4	10	3764	1997.63	1173.23	0.55796	-997.9	49.5	414	44.1	-43.5	49.5	47.7	60.5158	33.7654	20.1596	9.38776	0.878788	10.142
Toshiba Aquilion One	1	Ankle (routine) medium	0	5	2	120	30	0.5	15	2.5	29.5	1	3725	2065.3	1134.38	0.552179	-999.6	42.2	413.6	53.9	-41.6	51.8	49.3	72.628	40.1037	23.6872	7.67347	0.803089	10.7213
Toshiba Aquilion One	1	Ankle (routine) medium	0	5	2	120	30	0.5	15	2.5	29.5	2	3725	2065.3	1134.38	0.552179	-1002.6	42.9	419.2	62.6	-40.4	51.1	52.2	71.5129	39.4879	23.3706	6.69649	0.790607	10.2859
Toshiba Aquilion One	1	Ankle (routine) medium	0	5	2	120	30	0.5	15	2.5	29.5	3	3725	2065.3	1134.38	0.552179	-998.9	45.2	412.3	59.5	-30.3	57.4	54.0333	67.7921	37.4334	22.0996	6.92941	0.527875	9.85228
Toshiba Aquilion One	1	Ankle (routine) medium	0	5	2	120	30	0.5	15	2.5	29.5	4	3725	2065.3	1134.38	0.552179	-999.7	43.8	419.3	62.8	-38.5	53.3	53.3	69.9772	38.64	22.8242	6.67675	0.722326	10.0744
Toshiba Aquilion One	1	Ankle (routine) medium	0	5	2	120	30	0.5	15	2.5	29.5	5	3725	2065.3	1134.38	0.552179	-1001.7	43.2	422.2	58.5	-42.5	58.7	53.4667	70.9954	39.2022	23.1875	7.21709	0.72402	10.3762
Toshiba Aquilion One	1	Ankle (routine) medium	0	5	2	120	30	0.5	15	2.5	29.5	6	3725	2065.3	1134.38	0.552179	-998.3	47.2	331.9	62.1	-34.9	53.8	54.3667	64.9068	35.8402	21.1504	5.34461	0.648699	9.04791
Toshiba Aquilion One	1	Ankle (routine) medium	0	5	2	120	30	0.5	15	2.5	29.5	7	3725	2065.3	1134.38	0.552179	-1000.4	45.6	333.6	63.9	-35.1	53.9	54.4667	67.2303	37.1232	21.9386	5.22066	0.651206	9.27015
Toshiba Aquilion One	1	Ankle (routine) medium	0	5	2	120	30	0.5	15	2.5	29.5	8	3725	2065.3	1134.38	0.552179	-995.9	44.35	421.9	59.8	-41.3	55.4	53.1833	69.0237	38.1135	22.4555	7.05518	0.745487	10.0854
Toshiba Aquilion One	1	Ankle (routine) medium	0	5	2	120	30	0.5	15	2.5	29.5	9	3725	2065.3	1134.38	0.552179	-1001	43.9	422.1	60.7	-34.7	55.5	53.3667	69.8474	38.5683	22.8018	6.95387	0.625225	10.127
Toshiba Aquilion One	1	Ankle (routine) medium	0	5	2	120	30	0.5	15	2.5	29.5	10	3725	2065.3	1134.38	0.552179	-999.2	50.5	413.9	62.7	-40.5	53.8	55.6667	60.6832	33.508	19.7861	6.60128	0.752788	9.04673
Toshiba Aquilion One	1	Ankle (routine) low	0	6	3	100	30	0.5	15	1.6	20.3	1	4519	2138.38	1402.44	0.669878	-999.5	54.8	462.2	70.6	-50.8	62.9	62.7667	57.2605	38.3576	18.2391	6.54674	0.807631	8.53114
Toshiba Aquilion One	1	Ankle (routine) low	0	6	3	100	30	0.5	15	1.6	20.3	2	4519	2138.38	1402.44	0.669878	-1006	56.3	489.3	72	-51.2	72.7	67	55.8504	37.413	17.8686	6.79583	0.704264	8.45622
Toshiba Aquilion One	1	Ankle (routine) low	0	6	3	100	30	0.5	15	1.6	20.3	3	4519	2138.38	1402.44	0.669878	-1002.4	57.1	467.1	68.3	-37	73.2	66.2	55.0048	36.8466	17.5552	6.83895	0.505464	8.29986
Toshiba Aquilion One	1	Ankle (routine) low	0	6	3	100	30	0.5	15	1.6	20.3	4	4519	2138.38	1402.44	0.669878	-1002.2	54.3	469.2	61.6	-45.3	60.8	58.9	57.8375	38.7441	18.4567	7.61688	0.745066	8.93956
Toshiba Aquilion One	1	Ankle (routine) low	0	6	3	100	30	0.5	15	1.6	20.3	5	4519	2138.38	1402.44	0.669878	-1006.8	53.8	472.4	74.5	-48.5	78.2	68.8333	58.4605	39.1614	18.7138	6.34094	0.620205	8.5583
Toshiba Aquilion One	1	Ankle (routine) low	0	6	3	100	30	0.5	15	1.6	20.3	6	4519	2138.38	1402.44	0.669878	-1002.3	56.3	367.7	76.4	-39.8	65.6	66.1	55.7847	37.3689	17.8028	4.81283	0.606707	7.74079
Toshiba Aquilion One	1	Ankle (routine) low	0	6	3	100	30	0.5	15	1.6	20.3	7	4519	2138.38	1402.44	0.669878	-1008	55.9	369.5	82.3	-45	68.7	68.9667	56.2858	37.7046	18.0322	4.48967	0.655022	7.72563
Toshiba Aquilion One	1	Ankle (routine) low	0	6	3	100	30	0.5	15	1.6	20.3	8	4519	2138.38	1402.44	0.669878	-998.2	55.12	477.2	80.7	-51.4	72.5	69.44	56.9045	38.1191	18.1096	5.91326	0.708966	8.24393
Toshiba Aquilion One	1	Ankle (routine) low	0	6	3	100	30	0.5	15	1.6	20.3	9	4519	2138.38	1402.44	0.669878	-1001.6	54.1	468.8	80.6	-38.3	71.5	68.7333	58.0402	38.8799	18.5139	5.81638	0.535664	8.28863
Toshiba Aquilion One	1	Ankle (routine) low	0	6	3	100	30	0.5	15	1.6	20.3	10	4519	2138.38	1402.44	0.669878	-1003.8	55.3	468.5	69.6	-51.9	72.2	65.7	56.8205	38.0629	18.1519	6.73132	0.718837	8.53402
Toshiba Aquilion One	1	Ankle (CTDI equivalent) high	0	7	1	120	30	0.75	22.5	4	47.8	1	3713	1981.38	1212.82	0.5504	-999.5	34.0374	416.8	46.248	-43.5	40.185	40.1568	87.5767	48.2022	29.3648	9.01228	1.08249	13.1532
Toshiba Aquilion One	1	Ankle (CTDI equivalent) high	0	7	1	120	30	0.75	22.5	4	47.8	2	3713	1981.38	1212.82	0.5504	-1005.1	47.8695	420.7	48.081	-43	51.183	49.0445	62.388	34.3384	20.9967	8.74982	0.840123	10.1955
Toshiba Aquilion One	1	Ankle (CTDI equivalent) high	0	7	1	120	30	0.75	22.5	4	47.8	3	3713	1981.38	1212.82	0.5504	-1002.6	36.519	411.5	49.068	-32.4	46.248	43.945	81.7104	44.9734	27.4542	8.38632	0.700571	12.1804
Toshiba Aquilion One	1	Ankle (CTDI equivalent) high	0	7	1	120	30	0.75	22.5	4	47.8	4	3713	1981.38	1212.82	0.5504	-1002.2	37.929	416.7	28.341	-40.5	42.723	36.331	78.6623	43.2958	26.4231	14.7031	0.947967	14.0247
Toshiba Aquilion One	1	Ankle (CTDI equivalent) high	0	7	1	120	30	0.75	22.5	4	47.8	5	3713	1981.38	1212.82	0.5504	-1006.3	46.107	425.1	54.708	-42.1	69.513	56.776	64.7989	35.6653	21.8253	7.77034	0.605642	10.0671
Toshiba Aquilion One	1	Ankle (CTDI equivalent) high	0	7	1	120	30	0.75	22.5	4	47.8	6	3713	1981.38	1212.82	0.5504	-1000.6	39.339	331.8	52.452	-33.8	45.825	45.872	75.8022	41.7215	25.4353	6.32578	0.737589	10.8329
Toshiba Aquilion One	1	Ankle (CTDI equivalent) high	0	7	1	120	30	0.75	22.5	4	47.8	7	3713	1981.38	1212.82	0.5504	-1003.9	48.2502	334.8	54.003	-35.8	46.389	49.5474	61.8709	34.0537	20.8061	6.19966	0.771735	9.25917
Toshiba Aquilion One	1	Ankle (CTDI equivalent) high	0	7	1	120	30	0.75	22.5	4	47.8	8	3713	1981.38	1212.82	0.5504	-999.3	35.391	424.1	45.966	-43.5	51.888	44.415	84.2215	46.3555	28.236	9.22638	0.838344	12.7669
Toshiba Aquilion One	1	Ankle (CTDI equivalent) high	0	7	1	120	30	0.75	22.5	4	47.8	9	3713	1981.38	1212.82	0.5504	-1003.9	36.096	423	52.734	-34.3	46.812	45.214	82.704	45.5203	27.8119	8.02139	0.732718	12.1887
Toshiba Aquilion One	1	Ankle (CTDI equivalent) high	0	7	1	120	30	0.75	22.5	4	47.8	10	3713	1981.38	1212.82	0.5504	-1003.2	44.697	414.6	44.274	-43.7	51.183	46.718	66.7737	36.7522	22.4445	9.36441	0.853799	10.8876
Toshiba Aquilion One	1	Ankle (CTDI equivalent) medium	0	8	2	100	50	0.375	18.75	2.1	25.3	1	4381	2151.79	1445.75	0.649422	-998.3	52.029	462.7	59.502	-48.6	55.695	55.742	60.5448	39.3191	19.1874	7.77621	0.87261	9.27873
Toshiba Aquilion One	1	Ankle (CTDI equivalent) medium	0	8	2	100	50	0.375	18.75	2.1	25.3	2	4381	2151.79	1445.75	0.649422	-1005.9	65.565	487.2	91.65	-51.8	69.654	75.623	48.1611	31.2769	15.342	5.31588	0.743676	7.13386
Toshiba Aquilion One	1	Ankle (CTDI equivalent) medium	0	8	2	100	50	0.375	18.75	2.1	25.3	3	4381	2151.79	1445.75	0.649422	-1000	49.068	463.5	73.461	-38.2	62.04	61.523	64.233	41.7143	20.3799	6.30947	0.615732	9.10169
Toshiba Aquilion One	1	Ankle (CTDI equivalent) medium	0	8	2	100	50	0.375	18.75	2.1	25.3	4	4381	2151.79	1445.75	0.649422	-1003.7	43.992	474.5	57.528	-44.3	55.554	52.358	71.7286	46.5821	22.8155	8.24816	0.797422	10.6204
Toshiba Aquilion One	1	Ankle (CTDI equivalent) medium	0	8	2	100	50	0.375	18.75	2.1	25.3	5	4381	2151.79	1445.75	0.649422	-1006	57.246	475.8	83.049	-49.2	92.919	77.738	55.1617	35.8232	17.5733	5.72915	0.529493	7.94397
Toshiba Aquilion One	1	Ankle (CTDI equivalent) medium	0	8	2	100	50	0.375	18.75	2.1	25.3	6	4381	2151.79	1445.75	0.649422	-1002.8	52.452	368.5	69.936	-39.3	62.181	61.523	60.1423	39.0577	19.1184	5.2691	0.632026	8.33985
Toshiba Aquilion One	1	Ankle (CTDI equivalent) medium	0	8	2	100	50	0.375	18.75	2.1	25.3	7	4381	2151.79	1445.75	0.649422	-1006	57.669	370.6	73.461	-43.4	60.207	63.779	54.7571	35.5604	17.4444	5.04485	0.720846	7.73669
Toshiba Aquilion One	1	Ankle (CTDI equivalent) medium	0	8	2	100	50	0.375	18.75	2.1	25.3	8	4381	2151.79	1445.75	0.649422	-999.1	48.504	478.4	68.667	-49.4	71.487	62.886	64.9613	42.1873	20.5983	6.96696	0.691035	9.41876
Toshiba Aquilion One	1	Ankle (CTDI equivalent) medium	0	8	2	100	50	0.375	18.75	2.1	25.3	9	4381	2151.79	1445.75	0.649422	-1001.3	47.799	474.1	74.589	-39.2	64.014	62.134	65.9655	42.8394	20.9481	6.35617	0.612366	9.30556
Toshiba Aquilion One	1	Ankle (CTDI equivalent) medium	0	8	2	100	50	0.375	18.75	2.1	25.3	10	4381	2151.79	1445.75	0.649422	-1003.7	49.491	466.5	69.09	-51.6	69.654	62.745	63.7588	41.4063	20.2805	6.75206	0.740805	9.25777
Toshiba Aquilion One	1	Ankle (CTDI equivalent) low	0	9	3	80	20	1	20	1.1	13.5	1	5280	2700.87	1760.29	0.782686	-995.2	58.092	556.9	85.023	-55.7	73.32	72.145	63.6244	49.7979	17.1314	6.54999	0.759684	8.14704
Toshiba Aquilion One	1	Ankle (CTDI equivalent) low	0	9	3	80	20	1	20	1.1	13.5	2	5280	2700.87	1760.29	0.782686	-1002.4	79.665	579	148.614	-60.7	87.984	105.421	46.4855	36.3835	12.5827	3.896	0.689898	5.72286
Toshiba Aquilion One	1	Ankle (CTDI equivalent) low	0	9	3	80	20	1	20	1.1	13.5	3	5280	2700.87	1760.29	0.782686	-1001.6	69.09	556.9	93.765	-47.9	90.804	84.553	53.589	41.9434	14.497	5.93932	0.52751	6.98795
Toshiba Aquilion One	1	Ankle (CTDI equivalent) low	0	9	3	80	20	1	20	1.1	13.5	4	5280	2700.87	1760.29	0.782686	-1000.2	56.964	558.9	67.539	-55.1	73.884	66.129	64.972	50.8527	17.5585	8.27522	0.745764	8.85981
Toshiba Aquilion One	1	Ankle (CTDI equivalent) low	0	9	3	80	20	1	20	1.1	13.5	5	5280	2700.87	1760.29	0.782686	-1001.9	76.422	560.7	96.726	-57	124.362	99.17	48.4516	37.9224	13.1101	5.79679	0.458339	6.45508
Toshiba Aquilion One	1	Ankle (CTDI equivalent) low	0	9	3	80	20	1	20	1.1	13.5	6	5280	2700.87	1760.29	0.782686	-1001.6	72.8124	422.7	90.945	-49.3	81.639	81.7988	50.8494	39.7991	13.7559	4.64786	0.603878	6.33588
Toshiba Aquilion One	1	Ankle (CTDI equivalent) low	0	9	3	80	20	1	20	1.1	13.5	7	5280	2700.87	1760.29	0.782686	-1001.8	75.858	423.1	99.405	-52.2	84.6	86.621	48.8105	38.2033	13.2063	4.25633	0.617021	6.02653
Toshiba Aquilion One	1	Ankle (CTDI equivalent) low	0	9	3	80	20	1	20	1.1	13.5	8	5280	2700.87	1760.29	0.782686	-997.2	59.643	563.9	86.997	-58.9	86.01	77.55	62.0033	48.5292	16.7195	6.48183	0.684804	7.96204
Toshiba Aquilion One	1	Ankle (CTDI equivalent) low	0	9	3	80	20	1	20	1.1	13.5	9	5280	2700.87	1760.29	0.782686	-1002.7	64.719	557.6	88.407	-48.8	88.971	80.699	57.2253	44.7895	15.4931	6.30719	0.548493	7.44961
Toshiba Aquilion One	1	Ankle (CTDI equivalent) low	0	9	3	80	20	1	20	1.1	13.5	10	5280	2700.87	1760.29	0.782686	-1002.7	64.719	554.4	81.216	-60.7	90.804	78.913	57.2253	44.7895	15.4931	6.82624	0.668473	7.66262
Planmed Verity	0	Wrist high	1	1	1	88	6	6	36	2.5	32.5	1	2827	861.364	716.117	0.419063	-1000.3	15.8	413.5	35.5	-56.7	31.4	27.5667	117.827	49.3769	63.3101	11.6479	1.80573	25.5879
Planmed Verity	0	Wrist high	1	1	1	88	6	6	36	2.5	32.5	2	2827	861.364	716.117	0.419063	-1001.9	13.6	426	36.9	-53.4	31	27.1667	137.005	57.4136	73.6691	11.5447	1.72258	28.9788
Planmed Verity	0	Wrist high	1	1	1	88	6	6	36	2.5	32.5	3	2827	861.364	716.117	0.419063	-1004.5	13.7	421.1	35.6	-52	32.5	27.2667	136.194	57.0741	73.3212	11.8287	1.6	28.9166
Planmed Verity	0	Wrist high	1	1	1	88	6	6	36	2.5	32.5	4	2827	861.364	716.117	0.419063	-1003.3	13	414	36.7	-65.6	32.2	27.3	143.436	60.1086	77.1769	11.2807	2.03727	30.1649
Planmed Verity	0	Wrist high	1	1	1	88	6	6	36	2.5	32.5	5	2827	861.364	716.117	0.419063	-1002.6	13.3	267	36.9	-66.4	31.3	27.1667	140.148	58.7307	75.3835	7.23577	2.12141	28.2469
Planmed Verity	0	Wrist high	1	1	1	88	6	6	36	2.5	32.5	6	2827	861.364	716.117	0.419063	-1000.5	14.2	273.8	41	-35.3	34	29.7333	131.117	54.9464	70.4577	6.67805	1.03824	26.058
Planmed Verity	0	Wrist high	1	1	1	88	6	6	36	2.5	32.5	7	2827	861.364	716.117	0.419063	-999.4	15.8	268	37.8	-41.3	35.3	29.6333	117.77	49.353	63.2532	7.08995	1.16997	23.8377
Planmed Verity	0	Wrist high	1	1	1	88	6	6	36	2.5	32.5	8	2827	861.364	716.117	0.419063	-984.8	20.5	256.5	39.5	-54.2	32.6	30.8667	90.0568	37.7395	48.039	6.49367	1.66258	18.7318
Planmed Verity	0	Wrist high	1	1	1	88	6	6	36	2.5	32.5	9	2827	861.364	716.117	0.419063	-995.8	15.8	283.5	38.4	-50	35.8	30	117.542	49.2575	63.0253	7.38281	1.39665	23.9349
Planmed Verity	0	Wrist high	1	1	1	88	6	6	36	2.5	32.5	10	2827	861.364	716.117	0.419063	-997.8	16.2	308.4	36.9	-58.6	33.9	29	114.763	48.093	61.5926	8.35772	1.72861	23.893
Planmed Verity	0	Wrist medium	1	2	2	84	4	6	24	1.4	18	1	2854	940.136	752.819	0.423066	-990	22.3	427	47.7	-45.6	42.3	37.4333	86.5532	36.6177	44.3946	8.95178	1.07801	18.1415
Planmed Verity	0	Wrist medium	1	2	2	84	4	6	24	1.4	18	2	2854	940.136	752.819	0.423066	-992.7	20.3	443.3	53.3	-40.1	43	38.8667	95.2136	40.2816	48.9015	8.31707	0.932558	19.3837
Planmed Verity	0	Wrist medium	1	2	2	84	4	6	24	1.4	18	3	2854	940.136	752.819	0.423066	-994.9	20.2	439.4	48	-43.8	41.8	36.6667	95.7939	40.5271	49.2525	9.15417	1.04785	19.8182
Planmed Verity	0	Wrist medium	1	2	2	84	4	6	24	1.4	18	4	2854	940.136	752.819	0.423066	-1000.5	14.6	431.2	48.1	-56.7	41.9	34.8667	132.92	56.234	68.5274	8.96466	1.35322	26.2818
Planmed Verity	0	Wrist medium	1	2	2	84	4	6	24	1.4	18	5	2854	940.136	752.819	0.423066	-1000.9	13.9	279.8	49.6	-58.9	45.2	36.2333	139.643	59.0781	72.0072	5.64113	1.3031	26.3171
Planmed Verity	0	Wrist medium	1	2	2	84	4	6	24	1.4	18	6	2854	940.136	752.819	0.423066	-1002.6	13.1	293.9	52.5	-23.9	45.1	36.9	148.3	62.7408	76.5344	5.5981	0.529933	27.5541
Planmed Verity	0	Wrist medium	1	2	2	84	4	6	24	1.4	18	7	2854	940.136	752.819	0.423066	-1003.9	12.5	279.1	48.7	-30.9	48.3	36.5	155.523	65.7964	80.312	5.73101	0.639752	28.8943
Planmed Verity	0	Wrist medium	1	2	2	84	4	6	24	1.4	18	8	2854	940.136	752.819	0.423066	-972.8	27.8	266.9	48.7	-50.1	44.2	40.2333	68.8107	29.1114	34.9928	5.48049	1.13348	13.8689
Planmed Verity	0	Wrist medium	1	2	2	84	4	6	24	1.4	18	9	2854	940.136	752.819	0.423066	-986.8	21.9	300.3	49.7	-46.1	45.9	39.1667	87.988	37.2247	45.0594	6.04225	1.00436	17.3687
Planmed Verity	0	Wrist medium	1	2	2	84	4	6	24	1.4	18	10	2854	940.136	752.819	0.423066	-986.3	23.6	320.9	52	-51.2	45.2	40.2667	81.6287	34.5343	41.7924	6.17115	1.13274	16.3654
Planmed Verity	0	Wrist low	1	3	3	80	2	6	12	0.6	7.2	1	3003	1062.85	738.419	0.445153	-964.2	39.7	440.7	85.2	-42.6	75	66.6333	51.0593	22.7292	24.2872	5.17254	0.568	10.0092
Planmed Verity	0	Wrist low	1	3	3	80	2	6	12	0.6	7.2	2	3003	1062.85	738.419	0.445153	-968.4	37.5	459.3	92.9	-34.2	74.4	68.2667	54.1668	24.1125	25.824	4.94403	0.459677	10.4092
Planmed Verity	0	Wrist low	1	3	3	80	2	6	12	0.6	7.2	3	3003	1062.85	738.419	0.445153	-970.8	37	452.3	87	-40.1	76.4	66.8	54.9636	24.4672	26.2378	5.19885	0.524869	10.6539
Planmed Verity	0	Wrist low	1	3	3	80	2	6	12	0.6	7.2	4	3003	1062.85	738.419	0.445153	-965.7	37.8	448.6	89.9	-45.8	76.2	67.9667	53.6655	23.8893	25.5476	4.98999	0.60105	10.3796
Planmed Verity	0	Wrist low	1	3	3	80	2	6	12	0.6	7.2	5	3003	1062.85	738.419	0.445153	-971.6	35.3	286.5	92.6	-55.6	80	69.3	57.6333	25.6556	27.5241	3.09395	0.695	10.4377
Planmed Verity	0	Wrist low	1	3	3	80	2	6	12	0.6	7.2	6	3003	1062.85	738.419	0.445153	-971.4	35	297.9	81.5	-17.1	79.9	65.4667	58.1216	25.873	27.7543	3.65521	0.214018	10.5412
Planmed Verity	0	Wrist low	1	3	3	80	2	6	12	0.6	7.2	7	3003	1062.85	738.419	0.445153	-968.7	37.4	288	93.4	-26.6	84.3	71.7	54.3196	24.1805	25.9011	3.08351	0.31554	9.76671
Planmed Verity	0	Wrist low	1	3	3	80	2	6	12	0.6	7.2	8	3003	1062.85	738.419	0.445153	-947.6	45.9	269.5	97.3	-43.4	79	74.0667	43.8008	19.498	20.6449	2.76978	0.549367	7.98801
Planmed Verity	0	Wrist low	1	3	3	80	2	6	12	0.6	7.2	9	3003	1062.85	738.419	0.445153	-963.1	39	307.6	92.6	-40.2	81.5	71.0333	51.9476	23.1246	24.6949	3.32181	0.493252	9.50331
Planmed Verity	0	Wrist low	1	3	3	80	2	6	12	0.6	7.2	10	3003	1062.85	738.419	0.445153	-961.3	40.2	334.7	92.4	-43.6	79.8	70.8	50.3521	22.4144	23.9129	3.62229	0.546366	9.36053
Toshiba Aquilion One	1	Wrist (routine) high	1	4	1	120	30	0.5	15	2.2	26.3	1	4339	1527.08	1213.24	0.643196	-1001.3	42.9	433.8	60.4	-21.7	56.1	53.1333	58.9366	37.9078	23.3403	7.18212	0.386809	10.3031
Toshiba Aquilion One	1	Wrist (routine) high	1	4	1	120	30	0.5	15	2.2	26.3	2	4339	1527.08	1213.24	0.643196	-999.3	60.3	443.4	59.5	-20.6	48.6	56.1333	41.8969	26.9479	16.5721	7.4521	0.423868	8.14937
Toshiba Aquilion One	1	Wrist (routine) high	1	4	1	120	30	0.5	15	2.2	26.3	3	4339	1527.08	1213.24	0.643196	-1000.2	43.5	442.5	59.6	-18.3	52	51.7	58.0984	37.3687	22.9931	7.4245	0.351923	10.2565
Toshiba Aquilion One	1	Wrist (routine) high	1	4	1	120	30	0.5	15	2.2	26.3	4	4339	1527.08	1213.24	0.643196	-994.2	38.8	445.9	57	-20.3	47.4	47.7333	64.9815	41.7958	25.6237	7.82281	0.42827	11.2916
Toshiba Aquilion One	1	Wrist (routine) high	1	4	1	120	30	0.5	15	2.2	26.3	5	4339	1527.08	1213.24	0.643196	-994.2	40.7	334.7	43.9	-15.5	49.9	44.8333	61.9479	39.8447	24.4275	7.62415	0.310621	10.7874
Toshiba Aquilion One	1	Wrist (routine) high	1	4	1	120	30	0.5	15	2.2	26.3	6	4339	1527.08	1213.24	0.643196	-994.2	42.1	341.1	51.5	-21	47.2	46.9333	59.8879	38.5197	23.6152	6.6233	0.444915	10.2278
Toshiba Aquilion One	1	Wrist (routine) high	1	4	1	120	30	0.5	15	2.2	26.3	7	4339	1527.08	1213.24	0.643196	-995.4	42.7	343.8	48.4	-25.9	49	46.7	59.0745	37.9965	23.3115	7.10331	0.528571	10.3145
Toshiba Aquilion One	1	Wrist (routine) high	1	4	1	120	30	0.5	15	2.2	26.3	8	4339	1527.08	1213.24	0.643196	-998.4	40.7	336.3	63.6	-20.3	53.9	52.7333	62.0511	39.911	24.5307	5.28774	0.376623	10.065
Toshiba Aquilion One	1	Wrist (routine) high	1	4	1	120	30	0.5	15	2.2	26.3	9	4339	1527.08	1213.24	0.643196	-996.4	47.4	331.4	55.6	-18.3	47.4	50.1333	53.238	34.2425	21.0211	5.96043	0.386076	9.12253
Toshiba Aquilion One	1	Wrist (routine) high	1	4	1	120	30	0.5	15	2.2	26.3	10	4339	1527.08	1213.24	0.643196	-997	39.5	343.11	43	-24.5	51.8	44.7667	63.9008	41.1007	25.2405	7.9793	0.472973	11.2309
Toshiba Aquilion One	1	Wrist (routine) medium	1	5	2	120	20	0.5	10	1.6	17.6	1	4469	1632.08	1251.2	0.662467	-1002.1	50.9	429.1	59.4	-23.8	62.7	57.6667	51.7521	34.284	19.6876	7.22391	0.379585	9.09704
Toshiba Aquilion One	1	Wrist (routine) medium	1	5	2	120	20	0.5	10	1.6	17.6	2	4469	1632.08	1251.2	0.662467	-1000.1	66.3	437.3	71.4	-21.3	63.4	67.0333	39.7011	26.3006	15.0845	6.12465	0.335962	7.18169
Toshiba Aquilion One	1	Wrist (routine) medium	1	5	2	120	20	0.5	10	1.6	17.6	3	4469	1632.08	1251.2	0.662467	-999.6	54.5	441	70.3	-16	64.8	63.2	48.2877	31.989	18.3413	6.27312	0.246914	8.2871
Toshiba Aquilion One	1	Wrist (routine) medium	1	5	2	120	20	0.5	10	1.6	17.6	4	4469	1632.08	1251.2	0.662467	-994.8	47.6	438.6	69.8	-18.7	61.6	59.6667	55.1866	36.5593	20.8992	6.28367	0.303571	9.16213
Toshiba Aquilion One	1	Wrist (routine) medium	1	5	2	120	20	0.5	10	1.6	17.6	5	4469	1632.08	1251.2	0.662467	-993.6	51.2	344.8	65.5	-20.2	65.9	60.8667	51.2828	33.9732	19.4062	5.26412	0.306525	8.32563
Toshiba Aquilion One	1	Wrist (routine) medium	1	5	2	120	20	0.5	10	1.6	17.6	6	4469	1632.08	1251.2	0.662467	-994.2	53.8	338.1	67.4	-19.9	61.3	60.8333	48.8156	32.3387	18.4796	5.01632	0.324633	7.94017
Toshiba Aquilion One	1	Wrist (routine) medium	1	5	2	120	20	0.5	10	1.6	17.6	7	4469	1632.08	1251.2	0.662467	-996.9	50.8	341.3	68.6	-21.2	63.9	61.1	51.7516	34.2837	19.624	4.97522	0.331768	8.31033
Toshiba Aquilion One	1	Wrist (routine) medium	1	5	2	120	20	0.5	10	1.6	17.6	8	4469	1632.08	1251.2	0.662467	-996	50.1	340.8	68.4	-15.7	66.4	61.6333	52.4567	34.7508	19.8802	4.98246	0.236446	8.36638
Toshiba Aquilion One	1	Wrist (routine) medium	1	5	2	120	20	0.5	10	1.6	17.6	9	4469	1632.08	1251.2	0.662467	-994.9	55.7	337	73.6	-14.8	60.8	63.3667	47.163	31.2439	17.8618	4.5788	0.243421	7.56133
Toshiba Aquilion One	1	Wrist (routine) medium	1	5	2	120	20	0.5	10	1.6	17.6	10	4469	1632.08	1251.2	0.662467	-996.8	46.2	343.2	63.8	-11.7	58.2	56.0667	56.9022	37.6958	21.5758	5.37931	0.201031	9.05203
Toshiba Aquilion One	1	Wrist (routine) low	1	6	3	100	30	0.5	15	1.4	16.7	1	5073	1705.2	1397.49	0.752001	-999.3	48.2	472.7	65	-27	64	59.0667	56.11	42.1948	20.7324	7.27231	0.421875	9.47552
Toshiba Aquilion One	1	Wrist (routine) low	1	6	3	100	30	0.5	15	1.4	16.7	2	5073	1705.2	1397.49	0.752001	-999	64.7	478.4	72.3	-29.8	60.3	65.7667	41.796	31.4307	15.4405	6.61687	0.494196	7.51719
Toshiba Aquilion One	1	Wrist (routine) low	1	6	3	100	30	0.5	15	1.4	16.7	3	5073	1705.2	1397.49	0.752001	-998.5	49.5	485	62.5	-25.8	69.8	60.6	54.6202	41.0745	20.1717	7.76	0.369628	9.43378
Toshiba Aquilion One	1	Wrist (routine) low	1	6	3	100	30	0.5	15	1.4	16.7	4	5073	1705.2	1397.49	0.752001	-993.4	54.1	481.3	64.5	-25.4	63.9	60.8333	49.8817	37.5111	18.3623	7.46202	0.397496	8.7406
Toshiba Aquilion One	1	Wrist (routine) low	1	6	3	100	30	0.5	15	1.4	16.7	5	5073	1705.2	1397.49	0.752001	-993.3	51	367.3	66.7	-23.4	70.5	62.7333	52.9118	39.7897	19.4765	5.50675	0.331915	8.43838
Toshiba Aquilion One	1	Wrist (routine) low	1	6	3	100	30	0.5	15	1.4	16.7	6	5073	1705.2	1397.49	0.752001	-993	49.9	361.2	72	-28.7	57.8	59.9	54.0722	40.6623	19.8998	5.01667	0.49654	8.471
Toshiba Aquilion One	1	Wrist (routine) low	1	6	3	100	30	0.5	15	1.4	16.7	7	5073	1705.2	1397.49	0.752001	-995.8	52.5	363.5	57.6	-34.7	58.9	56.3333	51.4477	38.6887	18.9676	6.31076	0.589134	8.62251
Toshiba Aquilion One	1	Wrist (routine) low	1	6	3	100	30	0.5	15	1.4	16.7	8	5073	1705.2	1397.49	0.752001	-996.2	47.1	355.7	91	-27.4	61.7	66.6	57.3546	43.1307	21.1507	3.90879	0.444084	8.50121
Toshiba Aquilion One	1	Wrist (routine) low	1	6	3	100	30	0.5	15	1.4	16.7	9	5073	1705.2	1397.49	0.752001	-995.1	51.5	355.2	54.2	-26.4	55.6	53.7667	52.433	39.4297	19.3223	6.55351	0.47482	8.78355
Toshiba Aquilion One	1	Wrist (routine) low	1	6	3	100	30	0.5	15	1.4	16.7	10	5073	1705.2	1397.49	0.752001	-996.5	47.6	370.7	61.5	-30.8	70.8	59.9667	56.7584	42.6824	20.9349	6.02764	0.435028	9.13251
Toshiba Aquilion One	1	Wrist (CTDI equivalent) high	1	7	1	120	40	0.375	15	2.5	29.6	1	4544	1813.86	1274.73	0.673584	-1005	59.643	431.8	63.732	-15.3	59.079	60.818	47.2622	31.8351	16.8503	6.77525	0.258975	7.96149
Toshiba Aquilion One	1	Wrist (CTDI equivalent) high	1	7	1	120	40	0.375	15	2.5	29.6	2	4544	1813.86	1274.73	0.673584	-1003.4	86.151	447.8	69.372	-15.8	57.105	70.876	32.7014	22.0272	11.647	6.45505	0.276683	6.12624
Toshiba Aquilion One	1	Wrist (CTDI equivalent) high	1	7	1	120	40	0.375	15	2.5	29.6	3	4544	1813.86	1274.73	0.673584	-1004.2	60.207	438.6	66.27	-13.8	54.144	60.207	46.8062	31.5279	16.6791	6.61838	0.254876	7.85079
Toshiba Aquilion One	1	Wrist (CTDI equivalent) high	1	7	1	120	40	0.375	15	2.5	29.6	4	4544	1813.86	1274.73	0.673584	-992.6	47.517	446.4	67.539	-16.4	61.899	58.985	59.0623	39.7834	20.8894	6.60951	0.264948	9.25461
Toshiba Aquilion One	1	Wrist (CTDI equivalent) high	1	7	1	120	40	0.375	15	2.5	29.6	5	4544	1813.86	1274.73	0.673584	-991.6	47.658	341.3	60.489	-12.2	58.092	55.413	58.8665	39.6516	20.8066	5.64235	0.210012	8.88631
Toshiba Aquilion One	1	Wrist (CTDI equivalent) high	1	7	1	120	40	0.375	15	2.5	29.6	6	4544	1813.86	1274.73	0.673584	-991.4	46.53	349	67.116	-14	58.656	57.434	60.2893	40.6099	21.3067	5.19995	0.23868	8.91511
Toshiba Aquilion One	1	Wrist (CTDI equivalent) high	1	7	1	120	40	0.375	15	2.5	29.6	7	4544	1813.86	1274.73	0.673584	-993.1	47.799	344.7	74.307	-17.8	60.066	60.724	58.7243	39.5557	20.7766	4.63886	0.296341	8.5706
Toshiba Aquilion One	1	Wrist (CTDI equivalent) high	1	7	1	120	40	0.375	15	2.5	29.6	8	4544	1813.86	1274.73	0.673584	-997.8	43.851	345.7	80.934	-12.4	62.181	62.322	64.1185	43.1892	22.7543	4.27138	0.199418	9.07504
Toshiba Aquilion One	1	Wrist (CTDI equivalent) high	1	7	1	120	40	0.375	15	2.5	29.6	9	4544	1813.86	1274.73	0.673584	-994.9	65.706	341.1	56.682	-10.6	59.925	60.771	42.7474	28.794	15.1417	6.01778	0.176888	7.11212
Toshiba Aquilion One	1	Wrist (CTDI equivalent) high	1	7	1	120	40	0.375	15	2.5	29.6	10	4544	1813.86	1274.73	0.673584	-997.4	46.389	354.7	62.181	-14.7	59.502	56.024	60.6019	40.8205	21.5008	5.70431	0.247051	9.15072
Toshiba Aquilion One	1	Wrist (CTDI equivalent) medium	1	8	2	100	20	0.625	12.5	1.4	17.4	1	5397	2119.2	1050.21	0.80003	-999.5	59.784	467.6	73.743	-24.6	79.665	71.064	52.1662	41.7345	16.7185	6.34094	0.308793	7.78942
Toshiba Aquilion One	1	Wrist (CTDI equivalent) medium	1	8	2	100	20	0.625	12.5	1.4	17.4	2	5397	2119.2	1050.21	0.80003	-998.6	85.728	482.6	80.511	-27.8	65.001	77.08	36.3685	29.0959	11.6485	5.99421	0.427686	6.02346
Toshiba Aquilion One	1	Wrist (CTDI equivalent) medium	1	8	2	100	20	0.625	12.5	1.4	17.4	3	5397	2119.2	1050.21	0.80003	-999.7	56.682	491.4	85.023	-20.2	71.628	71.111	55.0246	44.0213	17.637	5.77961	0.282013	7.89954
Toshiba Aquilion One	1	Wrist (CTDI equivalent) medium	1	8	2	100	20	0.625	12.5	1.4	17.4	4	5397	2119.2	1050.21	0.80003	-993.4	66.693	484.6	80.229	-21.1	71.205	72.709	46.6706	37.3379	14.8951	6.04021	0.296328	7.07722
Toshiba Aquilion One	1	Wrist (CTDI equivalent) medium	1	8	2	100	20	0.625	12.5	1.4	17.4	5	5397	2119.2	1050.21	0.80003	-992.2	61.053	375.3	77.268	-19.4	88.971	75.764	50.9623	40.7714	16.2515	4.85712	0.218049	7.10887
Toshiba Aquilion One	1	Wrist (CTDI equivalent) medium	1	8	2	100	20	0.625	12.5	1.4	17.4	6	5397	2119.2	1050.21	0.80003	-992.8	65.706	369.5	72.474	-25.2	69.654	69.278	47.3625	37.8914	15.1097	5.09838	0.361788	6.85663
Toshiba Aquilion One	1	Wrist (CTDI equivalent) medium	1	8	2	100	20	0.625	12.5	1.4	17.4	7	5397	2119.2	1050.21	0.80003	-996.7	59.784	372.1	91.932	-29.5	70.782	74.166	52.1193	41.697	16.6717	4.04756	0.416773	7.04534
Toshiba Aquilion One	1	Wrist (CTDI equivalent) medium	1	8	2	100	20	0.625	12.5	1.4	17.4	8	5397	2119.2	1050.21	0.80003	-997	54.849	371.5	78.396	-23.6	65.424	66.223	56.8142	45.453	18.1772	4.73876	0.360724	7.75889
Toshiba Aquilion One	1	Wrist (CTDI equivalent) medium	1	8	2	100	20	0.625	12.5	1.4	17.4	9	5397	2119.2	1050.21	0.80003	-995.2	66.129	371.2	69.231	-21.1	70.782	68.714	47.0959	37.6781	15.0494	5.36176	0.298098	6.90308
Toshiba Aquilion One	1	Wrist (CTDI equivalent) medium	1	8	2	100	20	0.625	12.5	1.4	17.4	10	5397	2119.2	1050.21	0.80003	-997.1	52.875	376.8	71.91	-23.6	65.424	63.403	58.9372	47.1515	18.8577	5.23988	0.360724	8.15276
Toshiba Aquilion One	1	Wrist (CTDI equivalent) low	1	9	3	80	30	0.375	11.25	0.6	7.7	1	6746	2552.07	1287.61	1	-1000.2	77.691	539.4	119.85	-45.6	96.162	97.901	45.7231	45.7231	12.8741	4.50063	0.4742	5.94963
Toshiba Aquilion One	1	Wrist (CTDI equivalent) low	1	9	3	80	30	0.375	11.25	0.6	7.7	2	6746	2552.07	1287.61	1	-999.1	97.008	556.3	125.208	-44.8	108.711	110.309	36.607	36.607	10.2992	4.44301	0.412102	5.05142
Toshiba Aquilion One	1	Wrist (CTDI equivalent) low	1	9	3	80	30	0.375	11.25	0.6	7.7	3	6746	2552.07	1287.61	1	-999.7	76.986	559.8	115.197	-37.7	106.596	99.593	46.1353	46.1353	12.9855	4.8595	0.353672	6.06622
Toshiba Aquilion One	1	Wrist (CTDI equivalent) low	1	9	3	80	30	0.375	11.25	0.6	7.7	4	6746	2552.07	1287.61	1	-996.8	89.535	556.4	111.249	-37.5	110.967	103.917	39.6367	39.6367	11.1331	5.00139	0.337938	5.4908
Toshiba Aquilion One	1	Wrist (CTDI equivalent) low	1	9	3	80	30	0.375	11.25	0.6	7.7	5	6746	2552.07	1287.61	1	-990.9	82.485	419.1	117.453	-36.1	115.338	105.092	42.9529	42.9529	12.0131	3.56824	0.312993	5.29811
Toshiba Aquilion One	1	Wrist (CTDI equivalent) low	1	9	3	80	30	0.375	11.25	0.6	7.7	6	6746	2552.07	1287.61	1	-992.1	84.036	421.6	102.507	-48.6	80.229	88.924	42.1744	42.1744	11.8057	4.11289	0.605766	5.5081
Toshiba Aquilion One	1	Wrist (CTDI equivalent) low	1	9	3	80	30	0.375	11.25	0.6	7.7	7	6746	2552.07	1287.61	1	-996.5	80.37	424.5	113.364	-49.9	75.576	89.77	44.1529	44.1529	12.3989	3.74457	0.660263	5.60125
Toshiba Aquilion One	1	Wrist (CTDI equivalent) low	1	9	3	80	30	0.375	11.25	0.6	7.7	8	6746	2552.07	1287.61	1	-997.7	72.615	416.4	131.694	-45.1	88.548	97.619	48.8848	48.8848	13.7396	3.16188	0.509328	5.8036
Toshiba Aquilion One	1	Wrist (CTDI equivalent) low	1	9	3	80	30	0.375	11.25	0.6	7.7	9	6746	2552.07	1287.61	1	-995	83.19	428.2	94.188	-45	90.381	89.253	42.6382	42.6382	11.9606	4.54623	0.497892	5.66823
Toshiba Aquilion One	1	Wrist (CTDI equivalent) low	1	9	3	80	30	0.375	11.25	0.6	7.7	10	6746	2552.07	1287.61	1	-996.9	70.641	424.4	106.878	-38.7	103.494	93.671	50.2395	50.2395	14.1122	3.97088	0.373935	6.15234

## Sheet: Raw data - subj image quality
DEVICE	DEVICE_ID	PROTOCOL	PHANTOM_ID	PROTOCOL_ID	EXPOSURE_LEVEL	KVP	MA	ROT_TIME	MAS_EFF	CTDI_16	DLP	OVERALL_QUALITY	CONTRAST	SHARPNESS	NOISE	BEAM_HARDENING	ALIASING
Planmed Verity	0	Ankle high	0	1	1	92	8	6	48	4	51.6	2	2	1	1	2	1
Planmed Verity	0	Ankle medium	0	2	2	84	6	6	36	2.1	26.9	2	2	2	2	3	1
Planmed Verity	0	Ankle low	0	3	3	80	4	6	24	1.1	14.5	3	1	3	2	3	2
Planmed Verity	0	Wrist high	1	1	1	88	6	6	36	2.5	32.5	2	1	1	1	3	2
Planmed Verity	0	Wrist medium	1	2	2	84	4	6	24	1.4	18	3	1	2	1	3	2
Planmed Verity	0	Wrist low	1	3	3	80	2	6	12	0.6	7.2	4	3	4	2	4	2
Toshiba Aquilion One	1	Ankle (routine) high	0	4	1	120	40	0.5	20	3.2	39.4	2	2	2	2	1	3
Toshiba Aquilion One	1	Ankle (routine) medium	0	5	2	120	30	0.5	15	2.5	29.5	2	2	3	3	1	3
Toshiba Aquilion One	1	Ankle (routine) low	0	6	3	100	30	0.5	15	1.6	20.3	3	1	3	4	1	4
Toshiba Aquilion One	1	Ankle (CTDI equivalent) high	0	7	1	120	30	0.75	22.5	4	47.8	3	3	3	3	1	3
Toshiba Aquilion One	1	Ankle (CTDI equivalent) medium	0	8	2	100	50	0.375	18.75	2.1	25.3	4	2	4	4	1	3
Toshiba Aquilion One	1	Ankle (CTDI equivalent) low	0	9	3	80	20	1	20	1.1	13.5	4	1	4	5	1	4
Toshiba Aquilion One	1	Wrist (routine) high	1	4	1	120	30	0.5	15	2.2	26.3	2	1	2	3	1	4
Toshiba Aquilion One	1	Wrist (routine) medium	1	5	2	120	20	0.5	10	1.6	17.6	2	1	3	2	1	3
Toshiba Aquilion One	1	Wrist (routine) low	1	6	3	100	30	0.5	15	1.4	16.7	3	1	2	4	1	3
Toshiba Aquilion One	1	Wrist (CTDI equivalent) high	1	7	1	120	40	0.375	15	2.5	29.6	3	2	3	3	1	3
Toshiba Aquilion One	1	Wrist (CTDI equivalent) medium	1	8	2	100	20	0.625	12.5	1.4	17.4	3	2	4	3	1	3
Toshiba Aquilion One	1	Wrist (CTDI equivalent) low	1	9	3	80	30	0.375	11.25	0.6	7.7	5	1	5	5	1	3
